# Supplementary material for: Direct N-substituted N-thiocarboxyanhydride polymerization towards polypeptoids bearing unprotected carboxyl groups
Source: Commun Chem. 2020 Oct 28;3:144. doi: 10.1038/s42004-020-00393-y (PMC9814353; doi:10.1038/s42004-020-00393-y)
Supplement: Supplementary file 3 — Supplementary Data 1 [file 42004_2020_393_MOESM3_ESM.txt]

A_1

C        -3.173483   -0.464192    0.852793
C        -2.960456   -1.208760   -1.546788
H        -3.712187   -1.614337   -2.226615
H        -2.323341   -2.030039   -1.216044
N        -3.629457   -0.590557   -0.417552
H        -4.470840   -0.057639   -0.589345
O        -3.775233    0.178104    1.701244
C        -1.834270   -1.120820    1.189692
H        -1.735175   -1.056023    2.276567
H        -1.785122   -2.164341    0.881154
N        -0.735289   -0.404938    0.541134
C        -0.621787    0.997054    0.920678
H         0.269072    1.210395    1.513845
H        -1.490215    1.225893    1.549485
C         0.075082   -1.116391   -0.310767
O        -0.118801   -2.304148   -0.529993
C         1.203843   -0.436570   -1.082618
H         1.923115   -1.237238   -1.297238
H         0.763706   -0.129182   -2.036041
N         1.794062    0.729998   -0.448748
H         2.332657    1.245719   -1.138232
C        -0.648295    2.016697   -0.195275
O        -0.367385    3.174421   -0.037320
O        -1.094438    1.524874   -1.369257
H        -1.114677    2.278248   -1.979908
C         2.659449    0.388248    0.657458
H         2.917968    1.284976    1.233300
H         2.141362   -0.288725    1.347665
C         3.961882   -0.264843    0.221644
O         4.347251   -0.321195   -0.918634
O         4.654133   -0.744625    1.265033
H         5.476574   -1.121055    0.915020
H        -2.334116   -0.490160   -2.086914

A_2

C        -3.351358    0.008506    0.879638
C        -3.081681   -0.608695   -1.555638
H        -3.840008   -0.773909   -2.322976
H        -2.692481   -1.583003   -1.251013
N        -3.701325    0.071206   -0.430938
H        -4.489604    0.678502   -0.604349
O        -3.967342    0.599718    1.750141
C        -2.118599   -0.827465    1.229316
H        -1.961423   -0.685616    2.302831
H        -2.284474   -1.887324    1.024365
N        -0.940262   -0.418362    0.482213
C        -0.560131    0.981624    0.617060
H        -0.148959    1.175105    1.615688
H        -1.442987    1.616475    0.486212
C        -0.260174   -1.349994   -0.251420
O        -0.641099   -2.505193   -0.368433
C         0.987186   -0.886943   -0.997715
H         1.743039   -1.666997   -0.902206
H         0.717786   -0.843898   -2.056180
N         1.543430    0.391783   -0.557707
H         1.674101    2.857675   -0.651214
C         0.476397    1.378499   -0.423535
O         0.999788    2.597955   -0.008575
O        -0.176685    1.469068   -1.654715
H         0.505084    1.466736   -2.341705
C         2.336986    0.241370    0.649735
H         2.496475    1.219192    1.109795
H         1.859484   -0.396901    1.414035
C         3.692625   -0.360509    0.341858
O         4.072311   -0.745884   -0.732210
O         4.438055   -0.427178    1.458666
H         5.283097   -0.831727    1.209885
H        -2.259758   -0.022923   -1.982928

A_3

C        -3.580693    0.950698   -0.275300
C        -3.194036   -1.303416   -1.349552
H        -3.836778   -1.867861   -2.027081
H        -3.261322   -1.761794   -0.360912
N        -3.640126    0.076335   -1.315960
H        -4.079154    0.465324   -2.138621
O        -4.033363    2.078845   -0.346264
C        -2.875343    0.472415    0.996399
H        -2.896608    1.322013    1.684099
H        -3.386907   -0.378081    1.452622
N        -1.502915    0.068793    0.736250
C        -0.673898    1.008988    0.001871
H        -0.920334    2.026788    0.316926
H        -0.871446    0.953684   -1.079483
C        -1.091236   -1.191290    1.036827
O        -1.813643   -2.046175    1.521047
C         0.351619   -1.511254    0.687680
H         0.688113   -2.240318    1.426678
H         0.378299   -1.989737   -0.302052
N         1.230770   -0.351237    0.721474
H         4.777691    1.516449   -0.023966
C         0.817372    0.834246    0.198216
O         4.369056    2.058469    0.659897
O         1.583661    1.730550   -0.120137
H         3.479081    2.235828    0.322227
C         2.657846   -0.585325    0.690615
H         3.203761    0.255417    1.127199
H         2.894959   -1.489086    1.259736
C         3.115840   -0.776956   -0.745825
O         2.391721   -1.047141   -1.668897
O         4.445469   -0.624246   -0.870061
H         4.666500   -0.801084   -1.798347
H        -2.158000   -1.395824   -1.701649

A_TS1_H2O

C         3.260162    0.251744    0.356269
C         2.218141   -1.720534    1.512104
H         2.611244   -2.409646    2.262178
H         2.178168   -2.248397    0.558256
N         3.093590   -0.565196    1.424632
H         3.348841   -0.112439    2.292212
O         3.794169    1.347822    0.442255
C         2.743232   -0.239820   -0.997480
H         3.252772    0.361197   -1.755448
H         2.937762   -1.296908   -1.179052
N         1.304831   -0.032805   -1.085737
C         0.814479    1.334374   -1.022563
H         0.560550    1.717030   -2.020937
H         1.598990    1.967391   -0.602525
C         0.468566   -1.085247   -1.270620
O         0.830712   -2.241084   -1.413149
C        -1.012370   -0.721307   -1.307783
H        -1.259804   -0.324424   -2.302895
H        -1.571661   -1.643489   -1.141242
N        -1.377067    0.262062   -0.279873
H        -0.877891    0.071254    0.818588
C        -0.410972    1.512563   -0.145992
O        -0.930289    2.593778    0.056308
O         0.120098    0.694207    1.340828
H        -0.116853    1.326351    2.033713
C        -2.782935    0.627986   -0.284191
H        -2.877682    1.609937    0.192541
H        -3.174304    0.721391   -1.303465
C        -3.594509   -0.395452    0.477652
O        -3.134079   -1.295562    1.130657
O        -4.906745   -0.163932    0.340754
H        -5.373281   -0.832337    0.866053
H         1.199975   -1.423007    1.783268

A_TS1

C        -3.255499   -0.392868    0.916869
C        -3.166528   -0.000921   -1.576022
H        -3.975883    0.112532   -2.299168
H        -2.737510   -0.996950   -1.705583
N        -3.715406    0.149346   -0.238473
H        -4.521994    0.743169   -0.106936
O        -3.801549   -0.208109    1.991649
C        -1.987451   -1.245202    0.829660
H        -1.766024   -1.543699    1.858738
H        -2.146082   -2.136451    0.219028
N        -0.860523   -0.513090    0.266251
C        -0.525435    0.738943    0.961855
H        -0.063432    0.529775    1.933413
H        -1.443837    1.307625    1.134415
C        -0.218720   -1.049001   -0.824804
O        -0.606836   -2.061120   -1.385282
C         1.036901   -0.355036   -1.371638
H         1.781061   -1.118988   -1.597862
H         0.769093    0.165268   -2.289515
N         1.537646    0.605443   -0.385785
H         1.970100    1.757439   -0.332783
C         0.402383    1.556610    0.084288
O         1.184707    2.536093    0.516104
O        -0.324138    1.897656   -1.069929
H         0.000794    2.783457   -1.283931
C         2.222767   -0.052704    0.734310
H         2.329037    0.677000    1.542336
H         1.658906   -0.916207    1.107563
C         3.600869   -0.512165    0.307564
O         4.079923   -0.358161   -0.784838
O         4.223864   -1.122804    1.323542
H         5.099171   -1.392977    1.005226
H        -2.388920    0.742733   -1.781354

A_TS2

C        -3.283332   -0.267587    0.914027
C        -3.034734   -0.134417   -1.601060
H        -3.800784   -0.051381   -2.373863
H        -2.659675   -1.160781   -1.611304
N        -3.644139    0.175802   -0.316554
H        -4.445147    0.790888   -0.297387
O        -3.898967    0.030376    1.923968
C        -2.039419   -1.155149    0.998900
H        -1.857088   -1.306100    2.067134
H        -2.211359   -2.123101    0.522366
N        -0.877273   -0.558973    0.359321
C        -0.526795    0.792876    0.800039
H        -0.065598    0.768831    1.794869
H        -1.428679    1.410806    0.842526
C        -0.225770   -1.262422   -0.627821
O        -0.606563   -2.356673   -1.009091
C         0.987330   -0.604092   -1.289034
H         1.754099   -1.363365   -1.442922
H         0.671051   -0.233080   -2.266492
N         1.535046    0.518151   -0.517476
H         1.944725    2.782786    0.050350
C         0.393463    1.364132   -0.266493
O         1.006140    2.783182    0.310766
O        -0.168477    1.899349   -1.308146
H         0.421990    2.946041   -0.640399
C         2.224568    0.061905    0.679946
H         2.366834    0.894380    1.378201
H         1.686919   -0.722481    1.239207
C         3.595644   -0.491205    0.341034
O         4.039930   -0.663534   -0.761708
O         4.262475   -0.791155    1.468816
H         5.116757   -1.165113    1.203319
H        -2.211526    0.550199   -1.836729

B_1

C        -2.687792   -1.665201    0.344531
C        -1.383204   -1.940588   -0.401649
C        -2.936205   -0.194338    0.694562
C        -0.632056    1.695059   -0.043137
C        -2.963841    0.809086   -0.467821
C        -1.615288    1.210124   -1.078574
H        -3.516210   -2.057581   -0.258017
H        -1.188832   -3.028441   -0.422501
H        -2.198315    0.142436    1.426427
H        -3.431829    1.725818   -0.094597
H        -2.691075   -2.240350    1.279090
H        -1.492139   -1.636843   -1.452419
H        -3.909301   -0.140779    1.196152
H        -3.609370    0.432833   -1.271716
H        -1.768932    2.038332   -1.782746
H        -1.140626    0.408488   -1.645725
N        -0.281876   -1.179494    0.156048
O        -0.915326    2.121480    1.048091
C         0.962784   -1.367828   -0.543542
H         1.261578   -2.428276   -0.652504
H         0.869734   -0.956428   -1.558453
H        -0.141998   -1.345783    1.149551
O         0.643819    1.668599   -0.491021
H         1.191173    1.915546    0.272616
C         2.077725   -0.639461    0.192686
O         1.993409   -0.366617    1.379493
N         3.179305   -0.367058   -0.554881
H         3.114928   -0.471443   -1.555310
C         4.310494    0.345344    0.002419
H         4.303479    0.185568    1.080301
H         5.242074   -0.040604   -0.415924
H         4.252742    1.422494   -0.191758

B_2

C        -2.674409   -1.599881    0.258553
C        -1.401873   -1.561313   -0.611066
C        -2.958564   -0.302199    1.011627
C        -0.568003    0.780467   -0.318479
C        -3.107944    0.932356    0.122603
C        -1.948749    1.150124   -0.860951
H        -3.525360   -1.867293   -0.379888
H        -0.968048   -2.565417   -0.626744
H        -2.136236   -0.124285    1.709700
H        -3.183002    1.808855    0.772627
H        -2.571290   -2.402049    0.997057
H        -1.650696   -1.335768   -1.658622
H        -3.868150   -0.428464    1.608858
H        -4.043687    0.875743   -0.446402
H        -1.883818    2.213148   -1.113119
H        -2.105904    0.624318   -1.805846
N        -0.367489   -0.660536   -0.098265
O        -0.404702    1.501654    0.862793
C         0.961957   -1.142532   -0.423405
H         1.032814   -2.176866   -0.065343
H         1.165206   -1.150541   -1.506732
H         0.334112    1.078856    1.341020
O         0.420978    1.191422   -1.257374
H         0.599301    2.114304   -1.039156
C         2.081591   -0.385545    0.279128
O         1.940091    0.186322    1.354152
N         3.280381   -0.471959   -0.344107
H         3.306347   -0.858939   -1.274172
C         4.472953    0.153007    0.190139
H         4.267091    0.416926    1.226773
H         5.316941   -0.539500    0.152372
H         4.731455    1.062354   -0.361241

B_3

C         0.580797    2.168674   -0.631645
C         0.729207    0.921353   -1.530810
C         0.808720    1.862008    0.847923
C         1.294871   -0.984048    0.030166
C         2.144773    1.179101    1.184009
C         2.488806   -0.097665    0.388393
H         1.280402    2.941510   -0.971983
H         0.042949    1.010762   -2.376960
H        -0.031713    1.238664    1.182793
H         2.147427    0.943249    2.255861
H        -0.430648    2.572093   -0.743177
H         1.738679    0.878773   -1.955969
H         0.739780    2.788606    1.427333
H         2.957834    1.899049    1.041243
H         3.167691   -0.720479    0.979000
H         3.017870    0.140156   -0.536748
N         0.412833   -0.331204   -0.870647
O         0.621726   -1.396863    1.230218
C        -0.822184   -1.004795   -1.206531
H        -0.978822   -1.020347   -2.290101
H        -0.764252   -2.034924   -0.847073
H         0.468729   -0.602854    1.758003
O         1.717079   -2.194124   -0.545445
H         2.005866   -2.764406    0.178193
C        -1.989097   -0.245913   -0.581017
O        -2.541114    0.677691   -1.161002
N        -2.297937   -0.631413    0.686643
C        -3.276446    0.081451    1.478264
H        -3.902765   -0.619311    2.034771
H        -2.808898    0.777861    2.184108
H        -3.897133    0.654643    0.789395
H        -1.695483   -1.319347    1.116656

B_TS1_H2O

C         2.836671    1.384116    0.048983
C         1.467437    1.548671   -0.641121
C         3.022703    0.112617    0.876524
C         0.372349   -0.830661   -0.482472
C         2.910672   -1.204708    0.103485
C         1.755342   -1.315492   -0.897029
H         3.612330    1.441378   -0.723570
H         1.162443    2.597458   -0.578535
H         2.304566    0.110526    1.700457
H         2.817674   -2.014146    0.832115
H         2.998447    2.240356    0.711233
H         1.536591    1.314633   -1.711220
H         4.011901    0.158187    1.344706
H         3.841004   -1.377359   -0.450668
H         1.600810   -2.363181   -1.166857
H         1.995716   -0.798110   -1.833650
N         0.368800    0.738219   -0.078924
O         0.356346   -1.105536    1.205249
C        -0.933665    1.302067   -0.448476
H        -0.958134    2.346885   -0.123787
H        -1.058066    1.261423   -1.536196
H         0.367324    0.138566    1.022519
O        -0.639030   -1.211969   -1.069831
C        -2.078139    0.587844    0.261616
O        -2.045435    0.391232    1.467311
N        -3.148387    0.288905   -0.518543
H        -2.915955    0.093710   -1.482789
C        -4.218157   -0.502720    0.062161
H        -4.491009   -0.066870    1.023062
H        -5.082201   -0.483898   -0.602645
H        -3.906153   -1.539793    0.229407
H        -0.566505   -1.329846    1.404824

B_TS1

C        -2.596716   -1.491994    0.350685
C        -1.354363   -1.500510   -0.540775
C        -3.390226   -0.171198    0.432368
C        -0.632232    0.883636    0.206165
C        -3.110127    0.770542   -0.738957
C        -1.721385    1.445465   -0.710738
H        -3.241975   -2.277972   -0.058421
H        -0.971181   -2.525788   -0.579940
H        -3.141684    0.341788    1.361109
H        -3.869231    1.558371   -0.746134
H        -2.306124   -1.817156    1.354635
H        -1.603939   -1.211747   -1.570582
H        -4.459276   -0.405983    0.451191
H        -3.245877    0.227419   -1.682130
H        -1.820661    2.473504   -0.350263
H        -1.302715    1.521868   -1.721177
N        -0.249403   -0.649068   -0.065516
O        -0.865154    0.721396    1.504987
C         0.990338   -0.881870   -0.797532
H         1.080253   -1.950732   -1.022315
H         0.969276   -0.329004   -1.744517
H        -0.290274   -0.458079    1.136738
O         0.525759    1.634781   -0.067623
H         0.957009    1.682250    0.799884
C         2.201281   -0.483181    0.040126
O         2.180650   -0.526689    1.256901
N         3.302241   -0.157353   -0.683740
H         3.185203    0.045141   -1.664198
C         4.523522    0.267895   -0.028201
H         4.549016   -0.193971    0.958375
H         5.389756   -0.058790   -0.606262
H         4.561973    1.355206    0.095831

B_TS2

C         0.133889    1.989697   -0.625204
C         0.424181    0.853130   -1.604271
C         0.911415    1.834488    0.683430
C         1.338394   -0.948394   -0.224676
C         2.359016    1.362824    0.489457
C         2.561728   -0.098370   -0.000017
H         0.409072    2.923976   -1.129394
H        -0.301274    0.859213   -2.421544
H         0.389880    1.119193    1.322600
H         2.880779    1.468360    1.444902
H        -0.941447    2.038936   -0.425161
H         1.417045    0.980748   -2.047284
H         0.924754    2.793800    1.210315
H         2.865795    2.043374   -0.204736
H         3.167065   -0.664842    0.708440
H         3.114812   -0.118708   -0.948969
N         0.372304   -0.490132   -1.013894
O         0.658171   -1.103814    1.692517
C        -0.886303   -1.220893   -1.145791
H        -1.149078   -1.322788   -2.200587
H        -0.755952   -2.203841   -0.694807
H         1.123100   -0.658823    2.410297
O         1.451328   -2.272487   -0.094712
H         1.248802   -2.270340    0.914282
C        -1.997840   -0.414487   -0.460992
O        -2.873982    0.131903   -1.119141
N        -1.875945   -0.330416    0.877593
C        -2.786467    0.511401    1.622898
H        -2.786669    0.204339    2.669626
H        -2.503490    1.571030    1.565633
H        -3.791665    0.410494    1.210954
H        -1.018256   -0.691478    1.331214

C_1

C         2.924735   -0.484808   -0.810391
C         2.951096   -1.480826    0.355616
C         1.969700   -2.645030    0.154398
C         1.726236    1.741284    0.972011
C         2.579760    1.988796   -0.273847
C         3.602861    0.869412   -0.509764
H         3.397900   -0.963404   -1.675519
H         3.963399   -1.883702    0.472536
C         0.540327   -2.154313    0.114018
C         0.399267    2.505703    1.030574
H         1.928913    2.037695   -1.154933
H         4.258456    0.773403    0.367006
C        -0.503069    2.308069   -0.196700
H        -0.145049    2.167885    1.920461
H        -1.534691    2.571788    0.090718
H        -0.212878    3.003700   -0.995514
H         0.578639    3.579595    1.157534
H         1.500687    0.672798    1.048000
H         2.310865    1.974740    1.870419
H         3.086031    2.958500   -0.192143
H         4.250691    1.155121   -1.344718
H         1.884917   -0.292783   -1.110069
H         2.707916   -0.979346    1.298239
H         2.160437   -3.163842   -0.787913
H         2.062634   -3.360470    0.977786
N        -0.417287    0.945419   -0.725797
O        -0.193202   -2.235823   -0.846277
H        -0.137884    0.317646    0.019673
O         0.171534   -1.572606    1.263085
H        -0.756932   -1.240261    1.168405
C        -1.650347    0.436929   -1.276741
H        -1.438744   -0.473648   -1.848275
H        -2.090046    1.177201   -1.955166
C        -2.650154    0.032323   -0.191828
N        -3.956146    0.133880   -0.510762
H        -4.195204    0.516426   -1.412394
O        -2.271478   -0.396971    0.899517
C        -5.020174   -0.312614    0.367782
H        -5.663489    0.521973    0.658570
H        -5.626544   -1.082330   -0.116451
H        -4.552257   -0.730129    1.258275

C_2

C        -2.285095   -0.249008   -1.888605
C        -2.438508    1.144699   -1.226555
C        -1.135056    1.905378   -0.973089
C        -2.311241   -1.191194    1.280062
C        -2.175832   -2.032088    0.001554
C        -2.948570   -1.450568   -1.190943
H        -2.701564   -0.187621   -2.900589
H        -3.053856    1.770496   -1.881894
C        -0.320146    1.469823    0.256264
C        -1.076256   -1.118956    2.174541
H        -1.120696   -2.120710   -0.286560
H        -3.963257   -1.175359   -0.870333
C         0.219258   -0.694736    1.455438
H        -1.287308   -0.408986    2.977779
H         0.882849   -0.178208    2.160487
H         0.754327   -1.604012    1.154476
H        -0.885490   -2.090852    2.647801
H        -2.561583   -0.165726    1.018439
H        -3.154757   -1.565289    1.872737
H        -2.525352   -3.053667    0.194105
H        -3.073774   -2.240228   -1.941482
H        -1.222259   -0.481901   -2.021425
H        -2.993842    1.083513   -0.287426
H        -0.495470    1.869518   -1.862365
H        -1.348459    2.967688   -0.808529
N         0.054672    0.064499    0.204650
O         0.772935    2.345067    0.312277
H         1.516472    1.879441    0.740367
O        -1.093970    1.616260    1.425285
H        -0.930546    2.522192    1.712547
C         1.067853   -0.247644   -0.772345
H         0.993456    0.441225   -1.620069
H         0.899455   -1.261242   -1.167902
C         2.510025   -0.158534   -0.250409
N         3.389230   -0.971495   -0.879692
H         3.041923   -1.588086   -1.597590
O         2.840622    0.595107    0.659912
C         4.805781   -0.978246   -0.571937
H         5.121533   -1.955082   -0.196175
H         5.398384   -0.725095   -1.454862
H         4.972515   -0.228064    0.200100

C_3

C        -3.596775    1.109190   -0.297865
C        -2.220459    1.488232    0.266235
C        -1.058442    1.045111   -0.657808
C        -2.144068   -1.867182    0.589504
C        -3.192051   -1.475299   -0.462999
C        -4.095556   -0.316006   -0.008234
H        -4.343502    1.803063    0.103717
H        -2.139654    2.571990    0.375842
C         0.162068    0.647706    0.137619
C        -0.933189   -2.627834    0.049589
H        -2.719474   -1.225518   -1.421664
H        -4.269302   -0.419041    1.071986
C         0.069132   -1.734411   -0.690464
H        -0.413408   -3.121088    0.879377
H         0.942156   -2.318364   -1.000013
H        -0.365859   -1.323479   -1.601667
H        -1.251654   -3.424754   -0.633582
H        -1.781850   -0.978867    1.117221
H        -2.642162   -2.473150    1.354725
H        -3.809318   -2.356818   -0.670993
H        -5.078208   -0.419225   -0.481388
H        -3.588096    1.274364   -1.383858
H        -2.102530    1.069777    1.272540
H        -1.388469    0.255750   -1.326370
H        -0.767430    1.902778   -1.271888
N         0.576805   -0.643878    0.147074
O         0.755664    1.500801    0.816798
H         0.227851    3.229210    0.324735
O        -0.174375    3.994830   -0.121437
H        -0.396924    4.606460    0.586107
C         1.711745   -0.985147    1.003931
H         1.628711   -2.031660    1.300872
H         1.691938   -0.341702    1.884280
C         3.011713   -0.828963    0.214599
O         3.546615   -1.787516   -0.321398
N         3.454755    0.448640    0.135713
H         2.848432    1.168539    0.511637
C         4.589343    0.808897   -0.688319
H         5.114036   -0.110682   -0.946874
H         4.275167    1.308396   -1.610477
H         5.264622    1.470001   -0.140207

C_TS1_H2O

C        -3.106040    0.688309   -1.190850
C        -2.241638    1.426366   -0.155573
C        -0.910974    1.997938   -0.677902
C        -2.138869   -1.891147    0.808260
C        -3.148572   -1.781471   -0.364994
C        -3.915135   -0.462163   -0.576681
H        -3.783373    1.399109   -1.676000
H        -2.838503    2.230216    0.289811
C         0.354906    1.662101    0.107359
C        -0.685153   -2.085408    0.358245
H        -2.634480   -2.029541   -1.304589
H        -4.353576   -0.132520    0.375166
C        -0.069137   -0.878196   -0.344494
H        -0.048972   -2.374289    1.201669
H         0.787179   -1.187057   -0.950612
H        -0.795400   -0.433805   -1.026273
H        -0.649022   -2.927836   -0.341863
H        -2.217766   -1.030806    1.483243
H        -2.407666   -2.756383    1.422072
H        -3.899721   -2.566789   -0.233902
H        -4.760550   -0.683989   -1.237118
H        -2.479725    0.285352   -1.998760
H        -2.044972    0.743294    0.668258
H        -0.722430    1.673771   -1.709158
H        -0.918373    3.090056   -0.711588
N         0.387574    0.167661    0.599829
O         1.411759    2.221934   -0.126125
H        -0.252951    0.633738    1.473195
O        -0.221156    1.910059    1.848679
H        -1.012841    2.454996    1.919926
C         1.680575   -0.144670    1.263026
H         1.503154   -0.886464    2.042493
H         2.032790    0.785488    1.712558
C         2.716700   -0.745405    0.314105
O         3.011176   -1.931205    0.377299
N         3.225773    0.107059   -0.597043
H         2.899707    1.068961   -0.580497
C         4.191808   -0.358934   -1.568818
H         3.865773   -1.316394   -1.982022
H         4.276706    0.375855   -2.369584
H         5.176532   -0.508237   -1.114840

C_TS1

C        -1.930580   -0.577063   -1.706510
C        -2.327715    0.895979   -1.496502
C        -1.144823    1.827053   -1.227205
C        -2.479350   -1.143932    1.295732
C        -2.599848   -2.198394    0.172976
C        -2.952255   -1.614439   -1.202893
H        -1.730828   -0.733357   -2.772685
H        -2.861482    1.249559   -2.385572
C        -0.545359    1.747816    0.175372
C        -1.103585   -1.016252    1.968271
H        -1.662585   -2.763982    0.079111
H        -3.947787   -1.153965   -1.158561
C         0.135655   -0.832035    1.093226
H        -1.143922   -0.221513    2.717642
H         1.016599   -1.038445    1.707320
H         0.127215   -1.589510    0.297491
H        -0.906791   -1.948582    2.514165
H        -2.780022   -0.164616    0.929095
H        -3.189270   -1.387912    2.093667
H        -3.359337   -2.940566    0.441045
H        -3.030585   -2.439604   -1.919152
H        -0.979090   -0.771782   -1.203329
H        -3.033355    0.995247   -0.667342
H        -0.355525    1.685902   -1.973045
H        -1.464121    2.871005   -1.308743
N         0.430332    0.487128    0.467862
O         0.384497    2.650132    0.494684
H         0.877664    1.511716    0.994211
O        -1.574156    1.696441    1.115993
H        -1.259660    2.291911    1.810595
C         1.420181    0.324480   -0.601336
H         1.586515    1.311321   -1.044083
H         1.066573   -0.366110   -1.377841
C         2.764132   -0.131692   -0.031511
N         3.558458   -0.773260   -0.926788
H         3.217031   -0.911045   -1.865053
O         3.089239    0.104644    1.118113
C         4.916095   -1.165805   -0.606147
H         5.067384   -2.231624   -0.794413
H         5.644310   -0.592213   -1.186780
H         5.067620   -0.962934    0.453579

C_TS2

C        -3.026437    0.766507   -1.341578
C        -2.129193    1.463082   -0.308165
C        -0.700711    1.804614   -0.762220
C        -2.493512   -1.643300    0.934588
C        -3.423261   -1.577173   -0.303698
C        -4.015169   -0.214287   -0.701086
H        -3.574738    1.519639   -1.918039
H        -2.615055    2.377090    0.043155
C         0.359624    1.319513    0.201946
C        -1.043738   -2.027840    0.612205
H        -2.892805   -1.986694   -1.175650
H        -4.478195    0.255791    0.177154
C        -0.233779   -1.077070   -0.282476
H        -0.494861   -2.202851    1.543782
H         0.522229   -1.667377   -0.815009
H        -0.875293   -0.628934   -1.040967
H        -1.066226   -2.997106    0.099934
H        -2.532532   -0.714119    1.510540
H        -2.873253   -2.412852    1.615004
H        -4.264161   -2.257223   -0.133105
H        -4.829693   -0.404677   -1.408826
H        -2.422921    0.220411   -2.080486
H        -2.044347    0.846022    0.584094
H        -0.471997    1.384697   -1.750859
H        -0.543632    2.881138   -0.834118
N         0.502406   -0.014279    0.415967
O         1.459125    2.073935    0.354125
H         0.893894    2.520337    1.245226
O        -0.277792    2.225889    1.709904
H        -0.238635    1.632257    2.471226
C         1.681316   -0.477464    1.146452
H         1.423146   -1.355681    1.739820
H         2.025404    0.321794    1.803586
C         2.798496   -0.910284    0.187331
O         3.087863   -2.089961    0.052429
N         3.375409    0.109675   -0.487166
H         3.007732    1.041829   -0.322777
C         4.401272   -0.118525   -1.481092
H         4.636959   -1.182552   -1.473114
H         4.057040    0.164237   -2.480787
H         5.304226    0.451497   -1.246298
